# Supplementary material for: Treatment Pattern, Financial Burden, and Outcomes in Elderly Patients with Acute Myeloid Leukemia in Korea: A Nationwide Cohort Study
Source: Int J Environ Res Public Health. 2022 Feb 17;19(4):2317. doi: 10.3390/ijerph19042317 (PMC8872510; doi:10.3390/ijerph19042317)
Supplement: Supplementary file 1 [file ijerph-19-02317-s001.zip]

Archive with 1 entries (1 files):
- ijerph-1529183-supplementary.pdf
